# Supplementary material for: Microbial Production of Bioactive Retinoic Acid Using Metabolically Engineered Escherichia coli
Source: Microorganisms. 2021 Jul 16;9(7):1520. doi: 10.3390/microorganisms9071520 (PMC8305374; doi:10.3390/microorganisms9071520)
Supplement: Supplementary file 1 [file microorganisms-09-01520-s001.zip]

Archive with 1 entries (1 files):
- microorganisms-1277576-supplementary.pdf
